# Supplementary material for: Determinants of Communication Failure in Intubated Critically Ill Patients: A Qualitative Phenomenological Study from the Perspective of Critical Care Nurses
Source: Healthcare (Basel). 2023 Sep 28;11(19):2645. doi: 10.3390/healthcare11192645 (PMC10572283; doi:10.3390/healthcare11192645)
Supplement: Supplementary file 1 [file healthcare-11-02645-s001.zip]

Archive with 3 entries (3 files):
- supplementary file S1 revised.pdf
- Supplementary file S2. Methodological rigour JCM.pdf
- Supplementary File S3  JCM.pdf
